# Supplementary material for: The RhoA-ROCK1/ROCK2 Pathway Exacerbates Inflammatory Signaling in Immortalized and Primary Microglia
Source: Cells. 2023 May 11;12(10):1367. doi: 10.3390/cells12101367 (PMC10216802; doi:10.3390/cells12101367)
Supplement: Supplementary file 1 [file cells-12-01367-s001.zip]

Archive with 1 entries (1 files):
- cells-2330201-supplementary.pdf
